# Supplementary material for: Toxic Potential of Cerrado Plants on Different Organisms
Source: Int J Mol Sci. 2022 Mar 22;23(7):3413. doi: 10.3390/ijms23073413 (PMC8998518; doi:10.3390/ijms23073413)
Supplement: Supplementary file 1 [file ijms-23-03413-s001.zip]

Archive with 1 entries (1 files):
- ijms-1410444-supplementary.pdf
